# Supplementary material for: Epidemiological Challenges in Rare Bleeding Disorders: FVIII Inhibitor Incidence in Haemophilia A Patients—A Known Issue of Unknown Origin
Source: Int J Environ Res Public Health. 2020 Dec 30;18(1):225. doi: 10.3390/ijerph18010225 (PMC7795862; doi:10.3390/ijerph18010225)
Supplement: Supplementary file 1 [file ijerph-18-00225-s001.zip]

Archive with 5 entries (5 files):
- Supplement 1.docx
- Supplement 2.docx
- Supplement 3.xlsx
- Supplement 4.xlsx
- Supplement 5.docx
