# Supplementary material for: Epidemiological Challenges in Rare Bleeding Disorders: FVIII Inhibitor Incidence in Haemophilia A Patients—A Known Issue of Unknown Origin
Source: Int J Environ Res Public Health. 2020 Dec 30;18(1):225. doi: 10.3390/ijerph18010225 (PMC7795862; doi:10.3390/ijerph18010225)
Supplement: Supplementary file 1 [file ijerph-18-00225-s001.zip › Supplement 3.xlsx]

## Sheet: Tabelle1
Publication	Study design Study period Follow up (FU)	Study location (number of sites)	discrimination of treatment: prophylaxis or on demand	Ethnicity	FVIII gene mutation testing	human leukocyte antigen (HLA) genotype testing	Family history of Inhibitors	Intensity of FVIII treatment	age at inhibitor detection	age at first treatment	Severity	Cox proportional hazard models with time-dependent variables	inhibitor test : Bethesda/Nijmegen modification	inhibitor testing: laboratorys' expertise
(Addiego et al. 1993)	retrospective, uncontrolled 1975-1985 FU: 5 years or 30 exposure days	USA (7)	no information	no information	no information	no information	no information	no information	ü	no information	ü	descriptive statistics	other	no information
(Auerswald et al. 2012)	prospective, uncontrolled 2004-2009 FU: 3 years or 75 EDs	USA (13), France (4) Germany (2), Austria (1), Canada (1), Italy (1), Spain (1), UK (1),	ü	ü	ü	ü	ü	ü	ü	ü	ü	other	ü	ü
(Auerswald et al. 2015)	prospective, historically controlled 2011-2012 FU: 50 EDs	Germany (4), Russia (3), USA (2), Poland (2), Austria (1), Bulgaria (1), Canada (1), Czech Republic (1), Lithuania (1), Netherlands (1), Serbia (1), Spain (1)	ü	ü	ü	no information	no information	ü	ü	ü	ü	other	ü	ü
(Batorova et al. 2016)	prospective, uncontrolled 1997-2015 FU: up to 50 and 150 EDs	Slovakia	ü	no information	ü	no information	ü	ü	ü	ü	ü	ü	ü	no information
(Biasi et al. 1994)	prospective, uncontrolled 1975-1992 FU: no FU in ED defined	Italy	no information	no information	no information	no information	no information	ü	ü	no information	ü	other	other	no information
(Blatny et al. 2015)	retrospective, uncontrolled 2003-2013 FU: at least 100 EDs	Czech Republic	ü	no information	no information	no information	no information	ü	ü	ü	ü	ü	ü	no information
(Bray et al. 1994, Bray 1992; ; Gruppo R. et al. 1998; Rothschild et al. 2000; Goodeve et al. 2000)	prospective, uncontrolled 1990-1997 FU: minimum of 24 months or 50 rAHF ED	USA (26), Denmark (2), France (2), Italy (1), Germany (1)	no information	no information	no information	no information	ü	ü	no information	ü	ü	other	other	ü
(Calvez et al. 2014; Calvez et al. 2018)	retrospective, uncontrolled 1993-2014 ( -2016) FU: the first 75 EDs	France	ü	ü	ü	no information	ü	ü	ü	ü	ü	ü	other	ü
(Chalmers et al. 2007)	retrospective, uncontrolled 1987-2003 FU: >50 EDs	UK	no information	ü	ü	no information	ü	no information	ü	ü	ü	ü	other	no information
(Collins et al. 2014)	retrospective, uncontrolled 2000-2011 FU: 75 EDs	UK	no information	ü	ü	no information	ü	ü	ü	ü	ü	other	other	ü
(ElAlfy et al. 2000)	prospective, uncontrolled 1996 -1999 FU:for 3 years	Egypt	no information	no information	no information	no information	no information	ü	ü	ü	ü	ü	other	no information
(Fischer et al. 2015)	retrospective, uncontrolled (EUHASS) 2008 -2012 FU: >50EDs	European Countries (26)	no information	no information	no information	no information	no information	no information	ü	ü	ü	descriptive statistics	other	ü	yes (no central laboratory confirmation)
(Goudemand et al. 2006, Bray et al. 1994; ; Rothschild et al. 1998; Goudemand J et al. 2003)	retrospective, uncontrolled 1986-2002 FU: median observation time 108 ED	France (23)	ü	ü	ü	no information	ü	no information	no information	ü	ü	descriptive statistics	no information	no information
(Gouw et al. 2007a; Gouw et al. 2007b; Gouw SC et al. 2010; Mauser-Bunschoten et al. 2007; Mauser-Bunschoten et al. 2001; van der Bom et al. 2003)	retrospective, uncontrolled (CANAL) 1990-2000 FU: up to 50 ED or until inhibitor development	EU (13), Canada (1)	ü	ü	ü	no information	ü	ü	ü	ü	ü	ü	no information	no information
(Gouw et al. 2013a; Gouw et al. 2013b; Gouw S et al. 2010; Gouw S et al. 2012; Gouw SC et al. 2011; van den Berg et al. 2016)	prospective, uncontrolled (RODIN) 2000-2010 FU: 75 ED	Europe, Israel and Canada (29)	ü	ü	ü	no information	ü	ü	ü	ü	ü	ü	no information	no information
(Gringeri A et al. 2000)	Retrospective, uncontrolled 1999-2000 FU: median 20 EDs	Italy (32)	no information	no information	no information	no information	no information	no information	no information	no information	ü	no information	no information	no information
(Gringeri et al. 2006)	retrospective, uncontrolled 1987–2003 FU: at least 20 EDs	Italy (13)	no information	no information	ü	no information	no information	no information	ü	ü	ü	no information	no information	no information
(Guérois et al. 1995)	prospective, uncontrolled 1988-1993 FU: median 26 EDs	France (13)	no information	ü	no information	no information	no information	ü	no information	ü	ü	no information	no information	no information
(Klukowska et al. 2018; Klukowska A et al. 2014; Klukowska A et al. 2010; Klukowska A et al. 2011; Klukowska A et al. 2013; Klukowska et al. 2011; Jansen M et al. 2013a, 2013b; Jansen M et al. 2013c)	prospective, uncontrolled 2000-2018 FU: 100 EDs	Poland, Czech Republic, Russia	ü	ü	ü	no information	ü	ü	no information	ü	ü	no information	ü	ü
(Kreuz et al. 2005; Kreuz et al. 2001; Giangrande 2002)	Prospective, uncontrolled 1997-2001 FU: median 114 EDs	US (13), Germany (4), Spain (3), France (3), UK (3), Sweden (2), Denmark (2), Portugal (1), Israel (1)	ü	ü	ü	no information	ü	ü	ü	ü	ü	descriptive statistics	ü	ü
(Kreuz W et al. 2002; Ehrenforth S et al. 1992)	prospective, uncontrolled Germany 1976-1999 FU: pdFVIII: median 290 ED ; rFVIII: median 59 EDs	Germany	no information	ü	ü	no information	no information	no information	ü	ü	ü	descriptive statistics	ü	no information
(Courter und Bedrosian 2001; Lusher et al. 2003; Lusher und Roth 2005; Pollmann et al. 2007; Pollmann H 2001; Smith et al. 2005; Feingold JM et al. 2004; Philipp CS et al. 2001, Lusher 1999)	prospective, uncontrolled 1994-2005 FU: 50ED or up to 5 years	USA (10), Germany (35), Spain (6), Austria (3), Holland (2), UK (7), France (7), Italy (3), Sweden (1), Denmark (2), Switzerland (1), Hungary (1), South Africa (1), Turkey (1), Belgium (1), New Zealand	ü	ü	ü	no information	no information	ü	ü	ü	ü	other	other	no information
Kurnik et al 2009, 2010, Halimeh et al 2013	Prospective, uncontrolled 1982-2011 FU: 200 ED	Israel and Germany	no information	no information	no information	no information	no information	ü	no information	no information	ü	ü	other	ü
(Lusher et al. 2004; Lusher et al. 1993)	prospective, uncontrolled 1988 – 1997 FU: up to 75 ED	USA (15), Canada (1), Germany (4), Italy (3), Spain (3), Sweden (2)	ü	ü	no information	no information	ü	ü	ü	ü	ü	descriptive statistics	no information	no information
(Lusher und Salzman 1990; Lusher 1991)	prospective, uncontrolled 1986-1989 FU: surveillance at 6-month intervals	US (10), UK (2), Netherlands (1), Israel (1	no information	ü	no information	no information	ü	ü	ü	ü	ü	descriptive statistics	other	ü
(Maak B. et al. 2012)	prospective, uncontrolled 1998-ongoing FU: mean observation period of 53 months	Germany (12)	ü	no information	no information	no information	no information	ü	no information	ü	ü	descriptive statistics	no information	no information
(Mancuso et al. 2012)	retrospective, uncontrolled 1922 - 2009 FU: 150 EDs or detection of inhibitors	Italy (3)	ü	ü	ü	no information	ü	ü	ü	ü	ü	no information	no information	no information
(Matysiak et al. 2011)	prospective, uncontrolled period not clear FU: 26 weeks of treatment	Poland (5	ü	no information	no information	no information	no information	ü	ü	ü	ü	ü	ü	no information
(Musso et al. 2008)	prospective, uncontrolled 2002-2005 FU: up to 24 months, mean (± SD) of 187 (121) EDs of use	Austria (2), Belgium (2), Denmark (1), France (24), Greece (2), Italy (6), The Netherlands (6), Spain (4), Sweden (3), Switzerland (2)	ü	ü	no information	no information	ü	ü	ü	ü	ü	other	ü	no information
(Oldenburg et al. 2010; Luu et al. 2007; Pollmann et al. 2013)	prospective, uncontrolled 2004-2012 FU: 12 months following study entry	US, Austria, Belgium, Denmark, France, Germany, Greece, The Netherlands, Spain, Sweden, Switzerland, UK	ü	ü	no information	no information	no information	not shown	ü	ü	ü	no information	other	no information
(Peerlinck et al. 1993)	retrospective, uncontrolled 1971-1990 FU: <100 ED	NL (1)	no information	ü	no information	no information	no information	ü	ü	no information	ü	descriptive statistics	other	no information
(Peyvandi et al. 2016)	prospective, controlled 2010- 2014 FU: 50 consecutive EDs or 3 years	Italy, India, Iran, US, Mexico, Brazil, Chile, Argentina, South Africa, Spain, Saudi-Arabia, Austria, Turkey, Netherlands	ü	ü	ü	no information	ü	ü	ü	ü	ü	Cox regression models hazard ratio not time dependant	other	no information
(Schwartz et al. 1990)	prospective, uncontrolled 1988 -1990 FU: not specified	US, EU, Japan	ü	no information	no information	no information	no information	ü	no information	ü	ü	other	ü	no information
(Strauss et al. 2011, Halimeh 2013)	retrospective 1984-1995 prospective 1996-2008, uncontrolled 1984-2008 FU: at least 75 EDs	Israel	ü	ü	no information	no information	ü	ü	ü	ü	ü	descriptive statistics	other	no information
(Vepsäläinen et al. 2016)	retrospective, uncontrolled 1994 -2013 FU: at least 75 EDs	Finland (5)	ü	ü	ü	no information	ü	ü	ü	ü	ü	ü	other	no information
(Vézina et al. 2014)	retrospective, uncontrolled 2005-2010 FU: at minimum 20 ED	Canada (26	ü	ü	ü	no information	no information	ü	ü	ü	ü	ü	other	no information
(Yee et al. 1997)	prospective, uncontrolled 1985-1995 FU: median of 200 EDs	UK (2)	no information	no information	no information	no information	no information	ü	ü	ü	ü	other	other	no information
(Yoshioka et al. 2006)	prospective, uncontrolled 1993-1999 FU: 11 to 80 months	Japan (33)	no information	no information	no information	no information	no information	ü	ü	ü	ü	descriptive statistics	other	no information
